# Supplementary material for: Systematic Review: Anesthetic Protocols and Management as Confounders in Rodent Blood Oxygen Level Dependent Functional Magnetic Resonance Imaging (BOLD fMRI)—Part B: Effects of Anesthetic Agents, Doses and Timing
Source: Animals (Basel). 2021 Jan 15;11(1):199. doi: 10.3390/ani11010199 (PMC7830239; doi:10.3390/ani11010199)
Supplement: Supplementary file 1 [file animals-11-00199-s001.zip]

Archive with 7 entries (7 files):
- new_Supplementary Material S7 animal characteristics.pdf
- Table S1 overview_abgeglichen mit anderen Tabellen.pdf
- Table S2 baseline BOLD signal rats.pdf
- Table S3 responses to stimulation rats.pdf
- Table S4 functional connectivity rats.pdf
- Table S5 baseline BOLD signal and responses to stimulation mice.pdf
- Table S6 functional connectivity mice.pdf
